# Supplementary material for: Amyloid-β Effects on Peripheral Nerve: A New Model System
Source: Int J Mol Sci. 2023 Sep 23;24(19):14488. doi: 10.3390/ijms241914488 (PMC10572603; doi:10.3390/ijms241914488)
Supplement: Supplementary file 1 [file ijms-24-14488-s001.zip]

Archive with 1 entries (1 files):
- ijms-2629735-supplementary.pdf
